# Supplementary material for: Ruthenium Complexes of Atovaquone Acting on Multiple Stages of the Plasmodium Life Cycle
Source: J Med Chem. 2026 Apr 11;69(9):10083–103. doi: 10.1021/acs.jmedchem.5c02978 (PMC13181773; doi:10.1021/acs.jmedchem.5c02978)
Supplement: Supplementary file 2 [file jm5c02978_si_002.csv]

Manuscript ID	Molecule Name	SMILES	P falciparum Ic50 ± S.E.M (nM) asynchronous cultures NF-54 strain	P falciparum Ic50 ± S.E.M (nM) asynchronous cultures 3D7 strain	P falciparum Ic50 ± S.E.M (nM) asynchronous cultures W2 strain	P falciparum Ic50 ± S.E.M (nM) synchronized cultures 3D7 strain	P falciparum CC50 ± S.E.M (uM) mammalian cell line J774	P falciparum CC50 ± S.E.M (uM) mammalian cell line HepG2	Selectivity index (S.I.) for J774 versus parasites NF-54 strain	Selectivity index (S.I.) for J774 versus parasites 3D7 strain	P berghei infected mice drug dose (mg/kg)[umol/kg]	P berghei infected mice parasitemia reduction (%)	P berghei infected mice median of survival (days)[% cure]	Gametocytes (stages IV/V) of P falciparum IC50±S.D. (nM)	Hemolysis in uRBCs (%±S.D.)	Selectivity Index from citotoxicity in J774 versus gametocytes	HepG2 cells CC50±S.E.M. (nM)	Log K (mean±S.E.M.) BHIA D:FePPIX ratio IC50 (mM)	J774 cells CC50±S.E.M. (nM)	Selectivity Index from CC50 for J774 versus IC50 of asynchronous 3D7 strain	3D7 strain of P falciparum 24h IC50 (nM) [mean±95% CI] {coeficiente of determination R^2}	3D7 strain of P falciparum 48h IC50 (nM) [mean±95% CI] {coeficiente of determination R^2}	3D7 strain of P falciparum 72h IC50 (nM) [mean±95% CI] {coeficiente of determination R^2}	DMFA on An darlingi tarsal infection rate (mean) of 200 umol/m^2 plate	DMFA on An darlingi tarsal infection rate (mean) of 20 umol/m^2 plate	DMFA on An darlingi tarsal infection rate (mean) of 2 umol/m^2 plate	DMFA on An darlingi tarsal infection intensity (mean±S.D.) of 200 umol/m^2 plate	DMFA on An darlingi tarsal infection intensity (mean±S.D.) of 20 umol/m^2 plate	DMFA on An darlingi tarsal infection intensity (mean±S.D.) of 2 umol/m^2 plate	DMFA on An aquasalis drugs on bloodmeal infection rate (mean) at 10 uM [trial#1]	DMFA on An aquasalis drugs on bloodmeal infection rate (mean) at 0.5 uM [trial#1]	DMFA on An aquasalis drugs on bloodmeal infection intensity (mean±S.D.) at 10 uM [trial#1]	DMFA on An aquasalis drugs on bloodmeal infection intensity (mean±S.D.) at 0.5 uM [trial#1]	DMFA on An aquasalis drugs on bloodmeal infection rate (mean) at 0.5 uM [trial#2]	DMFA on An aquasalis drugs on bloodmeal infection rate (mean) at 0.1 uM [trial#2]	DMFA on An aquasalis drugs on bloodmeal infection intensity (mean±S.D.) at 0.5 uM [trial#2]	DMFA on An aquasalis drugs on bloodmeal infection intensity (mean±S.D.) at 0.1 uM [trial#2]
jm5c02978	(1)	Cl[Ru+3]12(O=C3C(O1)C(C4CCC(C5=CC=C(Cl)C=C5)CC4)C(C6=CC=CC=C63)=O)([P](C7=CC=CC=C7)(CCCC[P](C8=CC=CC=C8)2C9=CC=CC=C9)C%10=CC=CC=C%10)Cl	526±126	513±169	192±79	490±80	>80	>80	>152	>163	15 [15]	52.5±6.6	28 [0]	510±200	1.0±0.1	156	>80000	3.98±0.1	>2.0	>80000	155	N.D.	N.D.	N.D.	N.D.	N.D.	N.D.	N.D.	N.D.	N.D.	N.D.	N.D.	N.D.	N.D.	N.D.	N.D.	N.D.	N.D.
jm5c02978	(2)	Cl[Ru+2]1([S](C)(C)=O)(O=C2C(O1)C(C3CCC(C4=CC=C(Cl)C=C4)CC3)C(C5=CC=CC=C52)=O)([P](C6=CC=CC=C6)(C7=CC=CC=C7)C8=CC=CC=C8)[S](C)(C)=O	34.0±3.8	19.7±2.5	45.0±16.3	4.0±0.66	4.8±0.19	17.0±0.99	141	1200	N.D.	N.D.	N.D.	2800±7300	0.70±0.20	1.7	17000±990	N.D.	>2.0	4800±190	243	12.6 [0.25±31.1] {0.8786}	9.8 [7.5±13.4] {0.9965}	4.6 [3.7±8.1] {0.9636}	N.D.	N.D.	N.D.	N.D.	N.D.	N.D.	N.D.	N.D.	N.D.	N.D.	N.D.	N.D.	N.D.	N.D.
jm5c02978	(3)	Cl[Ru+2]1([S](C)(C)=O)([S](C)(C)=O)(O=C2C(O1)C(C3CCC(C4=CC=C(Cl)C=C4)CC3)C(C5=CC=CC=C52)=O)[S](C)(C)=O	13.4±2.9	11.6±0.70	41.0±19.0	1.2±0.19	2.8±0.2	14.6±2.0	208	2333	11.5 [15]	80.2±7.9	29 [40]	93±22	1.2±0.11	30	14600±2000	3.89±0.09	>2.0	2800±200	241	3.3 [2.8±3.8] {0.9938}	2.4 [2.1±2.7] {0.9957}	1.0 [0.80±1.1] {0.9953}	45	55.9	63.2	29.35±34.88	22.08±27.04	22.95±33.49	0.0	1.6	0.0±0.0	0.01±0.13	4.4	11.3	0.05±0.27	0.29±1.26.
